# Supplementary material for: Coupled hydro-mechanical processes in rainfall-triggered mudstone landslides revealed by 3D laser scanning and model testing
Source: PLoS One. 2026 Apr 30;21(4):e0345165. doi: 10.1371/journal.pone.0345165 (PMC13132196; doi:10.1371/journal.pone.0345165)
Supplement: S1 File — Data file containing the mudstone water-induced softening test results, including (a) water absorption rate variation with time and relevant test data, corresponding to the original file Fig 3. (XLSX) [file pone.0345165.s001.xlsx]

## Sheet: Sheet1
Moisture content (%)	100(kPa)	200(kPa)	300(kPa)	400(kPa)
10	84.27	157.55	194.19	261.98
12	75.11	142.9	183.2	239.99
14	64.12	130.07	172.21	221.67
16	54.96	113.58	164.88	200.85
