# Supplementary material for: Coupled hydro-mechanical processes in rainfall-triggered mudstone landslides revealed by 3D laser scanning and model testing
Source: PLoS One. 2026 Apr 30;21(4):e0345165. doi: 10.1371/journal.pone.0345165 (PMC13132196; doi:10.1371/journal.pone.0345165)
Supplement: S2 File — Data file recording the first group of earth pressure variation curves during the test, corresponding to the original file Fig 8−1. (XLSX) [file pone.0345165.s002.xlsx]

## Sheet: Sheet1
TIME	Profile1-1-1	Profile1-2-1	Profile1-3-1
0	0	0	0
1	0	0	0
32	0.4598	0.5844	0.6429
61	1.8392	0.3896	0.2143
91	5.5176	0.7792	0.6429
121	6.4372	0.5844	0.8572
151	5.7475	0.5844	0.6429
181	3.2186	0.3896	0.4286
211	3.6784	0.3896	0.4286
241	0.4598	0.1948	0.2143
271	1.1495	0	0.2143
301	0.9196	0	0.2143
331	0.4598	0.1948	0.4286
361	0.2299	0.3896	0.8572
391	0.4598	0.3896	0.6429
421	0.6897	0	0.6429
451	0.6897	0.3896	1.0715
481	0.9196	0.3896	0.8572
511	1.1495	0.5844	1.0715
541	1.1495	0.3896	1.2858
571	1.1495	0.974	2.3573
601	1.3794	0.5844	2.3573
631	1.6093	1.1688	3.0002
661	1.8392	0.974	3.0002
691	2.0691	1.5584	3.4288
721	2.299	1.3636	3.2145
751	2.7588	1.1688	3.4288
781	3.2186	0.7792	3.2145
811	3.4485	0.7792	3.4288
841	3.9083	0.7792	3.2145
871	4.1382	1.1688	3.4288
901	4.1382	1.1688	3.2145
931	4.1382	1.1688	3.2145
961	4.598	1.1688	3.2145
991	4.598	1.3636	3.0002
1021	4.8279	1.3636	3.0002
1051	5.0578	1.5584	2.7859
1081	5.2877	1.5584	2.7859
1111	5.5176	1.5584	2.5716
1141	5.7475	1.7532	2.5716
1171	5.7475	1.5584	2.3573
1201	5.2073	1.3636	3.2145
1231	5.4372	1.5584	3.4288
1261	5.6897	1.3636	3.2145
1291	5.5897	1.3636	3.4288
1321	5.1269	1.5584	3.2145
1351	5.1269	1.5584	3.2145
1381	5.3568	1.5584	3.2145
1411	5.1269	1.7532	3.0002
1441	5.1269	1.5584	3.0002
1471	5.1269	1.3636	2.7859
1501	5.1269	1.3636	2.7859
1531	6.1269	1.5584	2.5716
1561	6.1269	1.5584	2.5716
1591	6.3568	1.5584	2.3573
1621	6.5867	1.7532	1.2858
1651	6.5867	1.5584	0.4286
1681	6.5867	0.3636	-0.2143
1711	6.5867	0	-1.0715
1741	7.8166	0.5844	-1.2858
1771	7.8166	0.3896	-1.7144
1801	7.8166	0.7792	-0.6429
1831	7.8166	0.3896	-0.4286
1861	7.8166	0.7792	-0.6429
1891	7.8166	0.7792	-0.2143
1921	7.8166	0.974	-0.4286
1951	7.8166	0.7792	0.2143
1981	7.8166	1.3636	-0.2143
2011	7.8166	0.974	0.4286
2041	8.0465	0.7792	0.2143
2071	8.0465	0.974	0.6429
2101	8.0465	1.5584	0.2143
2131	8.0465	0.974	0.8572
2161	8.5063	1.3636	0.6429
2191	8.5063	0	1.0715
2221	8.5063	0.7792	0.8572
2251	8.7362	0	1.5001
2281	8.7362	0.3896	1.2858
2311	8.7362	0	1.7144
2341	8.9661	0.3896	1.5001
2371	8.9661	0	1.7144
2401	9.196	0.5844	1.5001
2431	9.196	0.1948	1.7144
2461	9.4259	0.7792	0.8572
2491	9.6558	0.5844	1.5001
2521	10.1156	0.7792	1.5001
2551	10.1156	0.7792	1.7144
2581	10.1156	0.3896	1.5001
2611	10.3455	0.1948	1.7144
2641	10.3455	0.3896	1.7144
2671	10.5754	0.1948	2.7859
2701	10.8053	0.1948	2.5716
2731	10.8053	0	2.3573
2761	10.8053	0.1948	2.143
2791	10.8053	0.1948	1.7144
2821	10.3455	0.3896	1.7144
2851	10.8053	0.1948	0.2143
2881	10.8053	0	0
2911	10.3455	0.1948	-0.8572
2941	10.5754	0.5844	-1.0715
2971	10.5754	0.7792	-1.5001
3001	10.1156	0.7792	-1.7144
3031	9.6558	0.7792	-2.143
3061	9.6558	0.974	-1.0715
3091	9.4259	1.1688	-0.4286
3121	9.4259	1.1688	-0.4286
3151	9.4259	1.1688	-0.4286
3168	9.4259	0.7792	-1.0715
