# Supplementary material for: Coupled hydro-mechanical processes in rainfall-triggered mudstone landslides revealed by 3D laser scanning and model testing
Source: PLoS One. 2026 Apr 30;21(4):e0345165. doi: 10.1371/journal.pone.0345165 (PMC13132196; doi:10.1371/journal.pone.0345165)
Supplement: S3 File — Data file recording the second group of earth pressure variation curves during the test, corresponding to the original file Fig 8−2. (XLSX) [file pone.0345165.s003.xlsx]

## Sheet: Sheet1
TIME	Profile2-1-1	Profile2-2-1	Profile2-3-1
0	0	0	0
1	0	0	0.453
32	0.2255	0	1.0374
61	0.902	-0.184	0.8426
91	0.902	-0.184	1.2322
121	1.353	-0.184	1.0374
151	1.5785	-0.184	1.0374
181	2.255	-0.368	0.8426
211	2.4805	-0.368	0.8426
241	2.706	-0.552	0.6478
271	2.9315	-0.736	0.453
301	3.157	-0.736	0.453
331	3.157	-0.736	0.6478
361	2.706	-0.736	0.8426
391	2.706	-0.92	0.8426
421	3.157	-0.92	0.453
451	3.157	-0.92	0.8426
481	2.9315	-1.104	0.8426
511	2.9315	-1.104	1.0374
541	2.9315	-1.104	0.8426
571	0.451	-1.104	1.427
601	0.451	-0.92	1.0374
631	0.451	-0.92	1.6218
661	0.6765	-0.736	1.427
691	0.451	-0.368	2.0114
721	0.6765	-0.368	1.8166
751	1.1275	0.184	1.6218
781	1.353	0.184	1.2322
811	1.5785	0.92	1.2322
841	1.804	1.288	1.2322
871	2.0295	1.84	1.6218
901	2.0295	2.024	1.6218
931	2.0295	2.76	1.6218
961	2.255	2.944	1.6218
991	1.804	3.496	1.8166
1021	2.0295	3.496	1.8166
1051	2.0295	4.048	2.0114
1081	2.0295	3.864	2.0114
1111	1.804	4.416	2.0114
1141	2.0295	4.048	2.2062
1171	1.804	4.416	2.0114
1201	1.804	4.968	1.8166
1231	2.0295	4.968	1.0374
1261	2.4805	4.416	1.0374
1291	2.255	4.784	1.2322
1321	2.9315	4.048	1.2322
1351	2.706	4.232	1.2322
1381	3.157	3.864	1.427
1411	2.9315	4.048	1.6218
1441	3.3825	4.232	1.6218
1471	3.3825	4.048	1.6218
1501	3.8335	3.864	0.453
1531	3.608	4.232	0.8426
1561	3.8335	4.232	1.2322
1591	4.059	4.416	0.8426
1621	5.1865	4.048	1.2322
1651	4.7355	4.6	1.2322
1681	5.6375	4.416	1.427
1711	5.412	4.416	1.2322
1741	6.314	4.232	1.8166
1771	6.9905	3.68	1.427
1801	6.314	4.416	1.2322
1831	6.0885	4.6	1.427
1861	6.5395	4.6	2.0114
1891	6.314	4.784	1.427
1921	7.216	4.784	1.8166
1951	6.5395	4.968	1.427
1981	7.216	4.968	2.2062
2011	6.765	4.968	2.401
2041	7.216	4.968	1.6218
2071	6.9905	5.152	1.2322
2101	7.216	4.968	1.8166
2131	6.9905	5.152	1.2322
2161	7.4415	5.152	1.8166
2191	6.765	5.336	1.2322
2221	7.216	5.336	1.8166
2251	6.5395	5.336	1.0374
2281	6.9905	5.52	1.6218
2311	6.5395	5.52	0.8426
2341	7.216	5.52	1.427
2371	6.5395	5.52	0.8426
2401	7.216	5.704	1.2322
2431	6.5395	5.704	0.453
2461	6.5395	5.888	1.2322
2491	6.314	6.072	0.453
2521	6.5395	6.624	0.8426
2551	6.314	6.808	0.453
2581	6.0885	7.36	0.8426
2611	6.5395	7.176	0.453
2641	6.765	6.624	1.0374
2671	6.0885	5.52	0.6478
2701	6.9905	4.784	1.2322
2731	6.9905	4.784	1.0374
2761	6.9905	4.416	1.2322
2791	7.4415	4.048	1.2322
2821	6.765	3.68	0.8426
2851	6.5395	3.864	0.6478
2881	7.4415	3.312	0.8426
2911	8.118	3.128	0.6478
2941	7.4415	3.496	0.6478
2971	7.216	3.68	0.453
3001	7.8925	2.576	0.6478
3031	7.4415	2.024	0.6478
3061	8.7945	1.472	0.8426
3091	9.471	0.736	0.6478
3121	8.7945	1.472	0.453
3151	9.471	0.736	0.6478
3168	8.3435	1.288	0.453
