# Supplementary material for: Coupled hydro-mechanical processes in rainfall-triggered mudstone landslides revealed by 3D laser scanning and model testing
Source: PLoS One. 2026 Apr 30;21(4):e0345165. doi: 10.1371/journal.pone.0345165 (PMC13132196; doi:10.1371/journal.pone.0345165)
Supplement: S4 File — Data file recording the third group of earth pressure variation curves during the test, corresponding to the original file Fig 8−3. (XLSX) [file pone.0345165.s004.xlsx]

## Sheet: Sheet1
TIME	Profile3-1-1	Profile3-2-1	Profile3-3-1
0	0	0	0
1	-0.5844	0.219	0.9916
32	-0.5844	1.314	2.7269
61	-0.3896	2.19	1.2395
91	-0.3896	2.409	3.4706
121	-0.5844	2.628	5.9496
151	-0.5844	2.409	5.7017
181	-0.3896	2.409	7.1891
211	-0.3896	2.409	6.4454
241	-0.3896	2.409	6.6933
271	-0.3896	2.847	5.9496
301	-0.3896	1.752	7.437
331	-0.3896	1.533	6.6765
361	-0.3896	0.219	7.4202
391	-0.3896	0.438	7.1639
421	-0.3896	0.219	7.4118
451	-0.1948	0.219	6.9076
481	-0.1948	0.219	6.8992
511	-0.1948	0.219	7.4286
541	-0.1948	0.219	7.1303
571	-0.1948	0.219	6.6009
601	-0.1948	2.19	7.8656
631	0	2.409	6.6429
661	0.1948	3.285	7.8656
691	0.1948	1.533	7.353
721	0.2048	1.095	7.353
751	0.1948	0.657	6.6597
781	0.1948	0.438	6.4034
811	0.5844	0.219	6.4202
841	0.5844	0.876	6.916
871	0.7058	0.219	6.9328
901	0.7058	1.752	6.916
931	0.7058	3.504	3.4706
961	0.7058	4.161	2.7269
991	0.7358	3.942	0.2479
1021	0.7358	4.818	0.4958
1051	0.7258	2.628	0.7437
1081	0.7358	2.628	2.7269
1111	0.7792	1.533	2.7269
1141	0.7792	3.285	2.2311
1171	0.7792	5.037	4.2143
1201	0.7792	5.913	5.4538
1231	0.9916	5.198	5.4538
1261	0.9916	5.512	5.4538
1291	0.9916	6.198	4.2143
1321	1.807	6.937	5.2059
1351	2.5298	6.433	6.1975
1381	1.807	6.739	5.4538
1411	2.5298	5.826	7.437
1441	1.807	6.198	4.2143
1471	2.8912	6.417	6.4454
1501	1.807	6.665	5.2059
1531	2.5298	3.285	5.4538
1561	2.1684	6.789	4.958
1591	2.8912	6.636	4.4622
1621	2.1684	8.76	2.479
1651	2.8912	3.723	3.7185
1681	2.1684	2.409	0.9916
1711	3.2526	5.475	3.2227
1741	2.5298	7.082	-0.2479
1771	2.8912	9.731	0.9916
1801	2.5298	7.826	0.2479
1831	2.8912	6.66	0.7437
1861	3.2526	7.133	-0.2479
1891	2.5298	6.42	-0.2479
1921	1.807	6.206	2.7269
1951	3.614	4.892	0
1981	2.8912	7.082	4.7101
2011	2.1684	5.549	0.9916
2041	2.8912	6.074	1.2395
2071	2.1684	6.76	-0.4958
2101	2.8912	5.95	0.2479
2131	3.614	5.884	1.2395
2161	3.2526	5.227	0
2191	2.1684	5.541	1.7353
2221	3.614	5.913	0.9916
2251	3.614	3.942	2.7269
2281	2.8912	7.008	1.7353
2311	3.614	7.227	1.9832
2341	3.2526	6.483	0.2479
2371	2.5298	9.636	4.2143
2401	3.614	7.673	3.7185
2431	2.8912	6.111	5.2059
2461	3.9754	6.636	4.4622
2491	3.942	7.665	5.9496
2521	4.161	6.074	5.9496
2551	3.942	7.103	6.6933
2581	4.38	4.818	6.6933
2611	4.38	4.38	6.1975
2641	4.38	7.008	4.958
2671	4.38	3.066	7.1891
2701	4.599	7.446	6.9412
2731	4.818	6.789	7.437
2761	4.599	6.132	7.9328
2791	4.818	7.008	6.9412
2821	5.037	7.884	8.1807
2851	5.037	6.763	8.9244
2881	5.037	6.198	7.6849
2911	4.599	8.103	6.1975
2941	4.599	7.388	7.437
2971	4.818	7.135	7.1891
3001	4.818	6.33	5.7017
3031	4.599	6..264	6.1975
3061	4.38	5.256	4.2143
3091	4.161	3.723	2.479
3121	4.38	5.198	3.2227
3151	4.38	6.884	1.7353
3168	4.161	5.417	3.4706
