# Supplementary material for: Coupled hydro-mechanical processes in rainfall-triggered mudstone landslides revealed by 3D laser scanning and model testing
Source: PLoS One. 2026 Apr 30;21(4):e0345165. doi: 10.1371/journal.pone.0345165 (PMC13132196; doi:10.1371/journal.pone.0345165)
Supplement: S5 File — Data file recording the fourth group of earth pressure variation curves during the test, corresponding to the original file Fig 8−4. (XLSX) [file pone.0345165.s005.xlsx]

## Sheet: Sheet1
TIME	Profile4-1-1	Profile4-2-1	Profile4-3-1
0	0	0	0
1	-0.9335	0	-0.0033
32	-0.9335	0.1961	0.0033
61	-0.9335	0	0.0099
91	-0.9335	0.1961	0.0264
121	-0.9335	0	0.0396
151	0	0.1961	0.0528
181	0	0.1961	0.0627
211	0	0.3922	0.0693
241	0	0.3922	0.0858
271	0	0.7844	0.0792
301	0.6897	0.5883	0.0429
331	0.6897	0.5883	0.0363
361	0.6897	0.1961	0.0594
391	0.6898	0.5883	0.0495
421	0.6899	1.1766	0.0528
451	1.0495	1.5688	0.0429
481	1.0495	0.9805	0.0429
511	1.0495	1.1766	0.0297
541	1.0495	0.9805	0.0198
571	1.533	0.9805	0.0198
601	1.104	0.7844	0.0165
631	1.104	0.9805	0.0297
661	1.104	0.5883	0.0231
691	1.533	0.5883	0.0462
721	1.752	1.961	0.0396
751	1.533	1.961	0.0594
781	1.752	2.1571	0.0561
811	1.533	2.1571	0.132
841	1.752	2.3532	0.1023
871	1.533	2.3532	0.1287
901	2.0691	2.7454	0.1353
931	2.0691	2.5493	0.165
961	2.0691	2.9415	0.1551
991	2.0691	2.9415	0.1749
1021	2.0691	3.3337	0.1617
1051	2.0691	3.1376	0.2046
1081	2.0691	3.3337	0.1815
1111	2.9887	3.3337	0.2079
1141	2.0691	3.922	0.1914
1171	2.9887	4.3142	0.1914
1201	2.944	3.7259	0.2541
1231	2.944	3.3337	0.1914
1261	2.0691	3.7259	0.1881
1291	2.9887	3.3337	0.1947
1321	2.0691	2.5493	0.1881
1351	2.944	2.7454	0.1914
1381	3.496	1.3727	0.1716
1411	3.496	1.7649	0.1716
1441	4.048	2.3532	0.1386
1471	3.864	1.961	0.1353
1501	4.416	2.1571	0.1122
1531	4.048	0.1961	0.132
1561	4.416	0.1961	0.1254
1591	4.968	2.7454	0.1122
1621	4.968	5.6869	0.0924
1651	4.416	6.9231	0.0957
1681	4.784	7.6479	0.0825
1711	4.048	8.4323	0.0924
1741	4.232	7.2557	0.0825
1771	3.864	7.844	0.0726
1801	4.048	7.4518	0.0825
1831	4.232	7.4518	0.1551
1861	4.048	4.3142	0.0297
1891	3.864	4.1181	0.1122
1921	3.3337	4.1181	0.0792
1951	3.1376	4.1181	0.0891
1981	3.3337	4.1181	0.0858
2011	3.3337	4.3142	0.1023
2041	3.922	4.3142	0.0891
2071	4.3142	4.1181	0.1617
2101	3.7259	4.3142	0.1551
2131	3.3337	4.9025	0.1617
2161	3.7259	5.0986	0.132
2191	3.3337	6.8635	0.1617
2221	4.1181	6.8635	0.1485
2251	4.1181	7.6479	0.2013
2281	4.1181	7.4518	0.1848
2311	4.3142	7.4518	0.2079
2341	4.3142	7.2557	0.1848
2371	4.1181	7.0596	0.2277
2401	4.3142	6.8635	0.2244
2431	4.9025	7.0596	0.2508
2461	5.0986	6.0791	0.2409
2491	6.8635	5.4908	0.2673
2521	6.8635	5.4908	0.2508
2551	7.6479	3.5298	0.2541
2581	7.4518	4.5103	0.2277
2611	7.4518	5.688	0.1716
2641	7.2557	6.1008	0.165
2671	7.0596	6.2167	0.1452
2701	6.808	8.5894	0.1188
2731	7.36	8.9025	0.1056
2761	7.176	8.5699	0.1155
2791	6.624	8.7259	0.0924
2821	5.52	8.766	0.1155
2851	4.784	8.9426	0.1221
2881	4.784	4.3142	0.0924
2911	4.416	4.5103	0.066
2941	4.048	4.7064	0.0792
2971	3.68	5.4908	0.0495
3001	3.864	4.9025	0.0165
3031	3.312	5.2947	0.0462
3061	3.128	5.2947	0.0099
3091	3.496	5.6869	0.0165
3121	3.68	5.6869	0.0033
3151	3.8166	5.883	0.0198
3168	3.0691	5.6869	0.0198
