# Supplementary material for: Coupled hydro-mechanical processes in rainfall-triggered mudstone landslides revealed by 3D laser scanning and model testing
Source: PLoS One. 2026 Apr 30;21(4):e0345165. doi: 10.1371/journal.pone.0345165 (PMC13132196; doi:10.1371/journal.pone.0345165)
Supplement: S6 File — Data file recording the variation curve of pore water pressure during the rainfall-triggered mudstone landslide test, corresponding to the original file Fig 9−1. (XLSX) [file pone.0345165.s006.xlsx]

## Sheet: Sheet1
TIME	Profile1-1-2	Profile1-2-2	Profile1-3-2
0	0	0	0
1	0	-0.375	0
32	0	-0.375	0.3175
61	0	-0.375	0.635
91	0	-0.375	0.635
121	0	-0.75	0.9525
151	0	-0.375	1.27
181	-0.3125	-0.375	1.27
211	-0.3125	-0.75	1.27
241	-0.3125	-0.75	1.5875
271	-0.3125	-0.75	1.905
301	-0.3125	-0.75	1.905
331	-0.3125	-0.75	1.905
361	-0.3125	-0.375	1.5875
391	-0.3125	-0.75	1.27
421	-0.3125	-0.375	1.27
451	-0.3125	-0.375	1.27
481	0	-0.375	1.27
511	0	-0.375	0.9525
541	0.3125	0	0.9525
571	0	0	0.9525
601	0.3125	0	0.9525
631	0.3125	0	0.9525
661	0.3125	0	0.9525
691	0.3125	0	0.635
721	0.3125	0	0.635
751	0.3125	0.375	0.635
781	0.3125	0.375	0.3175
811	0.3125	0.375	0.3175
841	0.3125	0.375	0.3175
871	0.3125	0.75	0
901	0.625	0.375	0
931	0.3125	0.375	0.3175
961	0.3125	0.375	0
991	0.625	0.375	0.3175
1021	0.3125	0.375	0
1051	0.625	0.75	0.3175
1081	0.625	0.375	0
1111	0.625	0.75	0.3175
1141	0.9375	0.75	0
1171	0.625	1.125	0.3175
1201	0.625	1.125	0.635
1231	0.9375	1.125	0.635
1261	0.9375	1.125	0.635
1291	1.25	1.125	0.9525
1321	0.9375	1.125	0.9525
1351	0.9375	1.125	1.27
1381	1.25	1.125	1.27
1411	0.9375	1.125	1.905
1441	1.25	0.75	1.905
1471	1.25	1.125	2.8575
1501	0.9375	0.75	2.54
1531	0.9375	1.125	2.54
1561	1.25	1.125	2.8575
1591	1.25	1.5	2.54
1621	1.25	0.75	2.2225
1651	1.25	1.5	1.905
1681	1.25	1.125	1.905
1711	1.25	1.5	1.905
1741	1.25	1.125	1.5875
1771	1.25	0.375	1.27
1801	1.5625	1.5	1.5875
1831	1.5625	1.875	1.27
1861	1.5625	1.5	0.9525
1891	1.875	2.25	1.27
1921	1.5625	1.875	0.9525
1951	1.875	2.25	0.9525
1981	1.875	1.875	0.9525
2011	2.1875	2.25	0.9525
2041	2.1875	1.875	0.635
2071	2.5	2.625	0.9525
2101	2.1875	2.25	0.9525
2131	2.5	3	0.9525
2161	2.5	2.25	0.3175
2191	2.5	3	0.635
2221	2.5	2.625	0.635
2251	2.5	3.375	0.635
2281	2.5	3	0.3175
2311	2.8125	3.375	0.635
2341	2.5	3	0
2371	2.8125	3.75	-0.3175
2401	2.8125	3.375	-0.3175
2431	3.125	3.75	-0.3175
2461	2.8125	3.75	-0.3175
2491	3.125	3.75	-0.635
2521	3.125	3.75	-0.635
2551	3.4375	3.75	-0.635
2581	3.4375	4.125	-0.9525
2611	3.4375	3.75	-0.9525
2641	3.125	3.75	-0.635
2671	3.4375	4.125	-0.3175
2701	3.4375	4.125	0.9525
2731	3.4375	4.125	2.54
2761	3.4375	4.125	3.81
2791	3.125	3.75	3.81
2821	3.4375	4.5	4.7625
2851	3.4375	4.875	5.08
2881	3.4375	4.875	6.0325
2911	3.125	4.125	5.08
2941	3.4375	4.875	4.445
2971	3.125	4.875	4.1275
3001	3.125	4.5	5.3975
3031	3.125	4.875	5.3975
3061	3.125	4.5	5.3975
3091	2.5	3.75	5.715
3121	2.8125	4.5	5.3975
3151	2.8125	4.5	5.3975
3168	2.8125	4.875	5.3975
