# Supplementary material for: Coupled hydro-mechanical processes in rainfall-triggered mudstone landslides revealed by 3D laser scanning and model testing
Source: PLoS One. 2026 Apr 30;21(4):e0345165. doi: 10.1371/journal.pone.0345165 (PMC13132196; doi:10.1371/journal.pone.0345165)
Supplement: S7 File — Data file recording the second group of pore water pressure variation curves during the test, corresponding to the original file Fig 9−2. (XLSX) [file pone.0345165.s007.xlsx]

## Sheet: Sheet1
TIME	Profile2-1-2	Profile2-2-2	Profile2-3-2
0	0	0	0
1	0.3158	0	0
32	-0.3158	0	0
61	-0.3158	0	0
91	0.3158	-0.6186	0
121	0.6316	-0.6186	0.3429
151	0.9474	-0.6186	0.3429
181	0.9474	-0.6186	0.6858
211	0.9474	-0.6186	0.6858
241	0.9474	0.1381	0.6858
271	0.9474	0.1381	1.0287
301	1.2632	0.1381	1.0287
331	0.9474	0.1381	1.0287
361	0.9474	1.0465	1.0287
391	1.2632	1.0465	1.3716
421	1.579	1.0465	1.3716
451	1.8948	1.0465	1.7145
481	1.579	1.0465	1.3716
511	1.8948	1.5248	1.7145
541	1.8948	1.5248	1.3716
571	1.8948	1.5248	1.3716
601	2.2106	1.5248	1.3716
631	2.5264	1.5248	1.3716
661	2.5264	1.5248	1.0287
691	2.5264	1.5248	1.0287
721	2.5264	1.0492	1.0287
751	2.5264	1.0492	1.0287
781	2.5264	1.0492	1.0287
811	2.8422	1.0492	1.0287
841	2.8422	1.0492	0.6858
871	2.8422	1.4609	0.6858
901	2.8422	1.4609	0.6858
931	3.4738	1.4609	0.6858
961	3.158	1.4609	0.3429
991	3.7896	1.4609	0.3429
1021	3.4738	1.4609	0
1051	3.7896	1.4609	0.3429
1081	3.7896	1.4609	0
1111	4.1054	2.7002	0
1141	3.7896	2.7002	0
1171	4.1054	2.7002	0.3429
1201	4.737	2.7002	0.3429
1231	4.737	2.7002	0
1261	4.1054	2.7002	0.6858
1291	4.737	1.5654	0
1321	4.1054	1.5654	1.0287
1351	4.4212	1.5654	0
1381	3.7896	1.5654	1.0287
1411	4.4212	2.7002	0
1441	3.7896	2.7002	0.6858
1471	4.4212	2.7002	0
1501	3.7896	2.7002	1.0287
1531	4.4212	1.6699	0
1561	4.4212	1.6699	0.3429
1591	4.737	1.6699	0.3429
1621	3.7896	1.6699	0.3429
1651	4.737	1.0513	1.0287
1681	4.1054	1.0513	0
1711	4.737	1.0513	0.6858
1741	3.7896	1.0513	0
1771	3.4738	1.0513	0.3429
1801	4.737	1.0513	0.3429
1831	5.0528	1.3606	1.0287
1861	4.737	1.3606	0.3429
1891	5.0528	1.3606	1.0287
1921	4.737	1.3606	0
1951	5.3686	1.3606	1.0287
1981	4.737	1.3606	0
2011	5.3686	2.393	1.0287
2041	4.737	2.393	0.6858
2071	5.6844	2.393	0.3429
2101	4.737	2.393	0
2131	5.6844	2.393	0.6858
2161	4.737	1.3627	0
2191	5.3686	1.3627	1.0287
2221	4.737	1.3627	0
2251	5.3686	2.4996	1.0287
2281	4.737	2.4996	0
2311	5.0528	2.4996	1.0287
2341	4.737	2.4996	0
2371	5.0528	2.393	1.0287
2401	4.4212	3.2206	0.3429
2431	5.0528	3.2206	1.0287
2461	4.4212	3.2206	0.3429
2491	4.737	3.2206	1.0287
2521	4.4212	3.2206	0.6858
2551	4.737	4.0252	1.0287
2581	4.737	3.2206	1.0287
2611	4.1054	4.0252	0.6858
2641	3.4738	4.0252	0
2671	4.4212	4.0252	1.3716
2701	3.7896	4.0461	0.6858
2731	3.4738	2.2927	0.6858
2761	3.7896	4.0252	1.0287
2791	2.8422	4.0252	0.6858
2821	3.7896	4.0252	1.3716
2851	3.7896	5.8998	1.7145
2881	3.158	4.0252	1.3716
2911	2.5264	4.6626	1.3716
2941	3.158	3.4254	2.4003
2971	3.158	4.3533	2.7432
3001	2.5264	4.6626	2.7432
3031	3.158	3.4254	3.0861
3061	2.5264	3.4254	2.4003
3091	1.579	4.765	2.0574
3121	2.5264	3.4254	2.7432
3151	2.2106	3.4254	2.0574
3168	3.158	3.4254	3.0861
