# Supplementary material for: Coupled hydro-mechanical processes in rainfall-triggered mudstone landslides revealed by 3D laser scanning and model testing
Source: PLoS One. 2026 Apr 30;21(4):e0345165. doi: 10.1371/journal.pone.0345165 (PMC13132196; doi:10.1371/journal.pone.0345165)
Supplement: S8 File — Data file recording the third group of pore water pressure variation curves during the test, corresponding to the original file Fig 9−3. (XLSX) [file pone.0345165.s008.xlsx]

## Sheet: Sheet1
TIME	Profile3-1-2	Profile3-2-2	Profile3-3-2
0	0	0	0
1	0	0	0
32	0	-0.339	2.9997
61	-0.3529	-0.339	3.333
91	-0.3529	-0.678	3.6663
121	-0.7058	-0.678	3.9996
151	-0.7058	-0.678	4.3329
181	-0.7058	-0.678	4.6662
211	-0.7058	-0.678	4.6662
241	-1.4116	-0.678	4.6662
271	-1.0587	-1.017	4.9995
301	-1.4116	-1.017	4.9995
331	-1.7645	-1.017	4.9995
361	-1.7645	-1.017	4.9995
391	-1.7645	-1.017	4.9995
421	-2.1174	-1.356	5.3328
451	-2.1174	-1.017	5.3328
481	-2.1174	-1.017	5.3328
511	-2.4703	-1.017	5.3328
541	-2.1174	-0.678	4.6662
571	-2.1174	-0.678	4.6662
601	-2.4703	-0.339	4.6662
631	-2.1174	0	4.6662
661	-2.1174	0	4.6662
691	-2.1174	0.339	4.6662
721	-1.7645	0.339	4.6662
751	-1.7645	0.678	4.6662
781	-1.7645	0.678	4.6662
811	-1.7645	0.678	4.6662
841	-1.4116	1.017	4.6662
871	-1.4116	1.356	4.6662
901	-1.0587	1.356	4.6662
931	-1.0587	1.356	4.3329
961	-0.7058	1.356	4.3329
991	-0.7058	1.695	4.3329
1021	-0.3529	1.695	3.9996
1051	0	1.695	4.3329
1081	0	1.695	3.6663
1111	0.7058	2.034	3.9996
1141	0.7058	2.034	3.6663
1171	1.7645	2.373	3.9996
1201	2.1174	2.712	3.6663
1231	2.4703	2.712	3.9996
1261	2.1174	2.034	3.9996
1291	2.8232	2.712	3.9996
1321	2.4703	1.695	3.9996
1351	3.1761	2.712	3.9996
1381	2.8232	1.695	4.3329
1411	3.529	2.712	3.9996
1441	2.8232	1.695	3.9996
1471	3.529	2.712	4.3329
1501	3.1761	1.695	4.3329
1531	3.8819	2.712	4.3329
1561	3.8819	2.712	4.6662
1591	3.8819	2.712	4.6662
1621	3.1761	1.695	4.6662
1651	3.8819	2.712	4.6662
1681	3.1761	1.695	4.6662
1711	3.8819	2.373	4.6662
1741	2.8232	2.034	4.6662
1771	2.4703	2.034	4.6662
1801	3.529	2.034	4.6662
1831	3.8819	2.373	4.6662
1861	3.1761	1.695	4.6662
1891	3.8819	2.034	4.6662
1921	2.8232	1.695	4.9995
1951	3.8819	2.034	4.9995
1981	2.8232	2.034	4.9995
2011	3.8819	2.034	4.9995
2041	3.1761	2.373	4.9995
2071	3.8819	2.373	4.9995
2101	3.1761	2.373	4.6662
2131	3.8819	2.373	4.6662
2161	3.1761	1.695	4.6662
2191	3.8819	2.712	4.6662
2221	3.529	2.034	4.6662
2251	4.2348	2.712	4.6662
2281	3.8819	2.373	4.6662
2311	4.5877	3.051	4.6662
2341	3.8819	2.712	4.6662
2371	4.9406	3.39	4.6662
2401	4.2348	2.712	4.6662
2431	4.9406	3.729	4.6662
2461	4.9406	3.051	4.6662
2491	4.9406	3.729	4.6662
2521	4.9406	3.39	4.6662
2551	5.2935	3.729	4.6662
2581	5.6464	4.068	4.6662
2611	5.2935	3.729	4.6662
2641	4.9406	3.051	4.6662
2671	6.3522	4.407	4.6662
2701	5.9993	3.729	4.6662
2731	5.2935	3.39	4.6662
2761	5.9993	3.729	4.9995
2791	5.6464	3.051	4.9995
2821	6.3522	4.068	4.9995
2851	6.7051	4.407	4.9995
2881	6.3522	3.729	5.3328
2911	5.6464	2.712	5.6661
2941	6.3522	3.729	5.3328
2971	6.3522	3.729	5.6661
3001	5.6464	3.051	5.9994
3031	5.9993	3.729	5.9994
3061	4.9406	2.712	5.9994
3091	4.2348	1.695	6.3327
3121	4.9406	2.712	6.3327
3151	3.8819	1.695	6.3327
3168	4.9406	3.051	6.3327
