# Supplementary material for: Coupled hydro-mechanical processes in rainfall-triggered mudstone landslides revealed by 3D laser scanning and model testing
Source: PLoS One. 2026 Apr 30;21(4):e0345165. doi: 10.1371/journal.pone.0345165 (PMC13132196; doi:10.1371/journal.pone.0345165)
Supplement: S9 File — Data file recording the fourth group of pore water pressure variation curves during the test, corresponding to the original file Fig 9−4. (XLSX) [file pone.0345165.s009.xlsx]

## Sheet: Sheet1
TIME	Profile4-1-2	Profile4-2-2	Profile4-3-2
0	0	0	0
1	0	0	0
32	0	0	0
61	0	0.3614	0
91	0	0.3614	0.3333
121	0	0	0.3333
151	0	0.3614	0.3333
181	0	0.3614	0.3333
211	0	0.3614	0.3333
241	0	0.3614	0.3333
271	0	0.3614	0.3333
301	0.3243	0.3614	0.6666
331	0.3243	0.3614	0.9999
361	0.6486	0.3614	0.9999
391	0.9729	0.3614	1.3332
421	1.2972	0.3614	1.6665
451	1.2972	0.7228	1.6665
481	1.6215	1.0842	1.6665
511	1.9458	1.4456	1.6665
541	1.9458	1.4456	1.9998
571	1.9458	1.807	1.9998
601	1.9458	2.1684	2.3331
631	1.9458	2.1684	2.3331
661	2.2701	2.1684	2.3331
691	2.2701	2.1684	2.3331
721	2.2701	2.5298	2.3331
751	1.9458	2.1684	2.3331
781	1.9458	2.5298	2.3331
811	1.9458	2.5298	2.3331
841	1.9458	2.1684	2.3331
871	1.6215	2.5298	2.3331
901	1.6215	2.5298	1.9998
931	1.6215	2.5298	2.3331
961	1.2972	2.1684	1.9998
991	1.2972	2.5298	1.9998
1021	0.9729	2.1684	1.9998
1051	0.9729	2.5298	1.9998
1081	0.9729	1.807	1.9998
1111	0.9729	2.5298	1.6665
1141	0.6486	2.1684	1.6665
1171	0.9729	2.5298	1.6665
1201	0.9729	2.5298	1.6665
1231	0.9729	2.5298	1.6665
1261	0	1.807	1.6665
1291	0.6486	2.5298	1.6665
1321	0	1.4456	1.6665
1351	0	2.5298	1.6665
1381	0.6486	1.4456	1.6665
1411	0	2.5298	1.6665
1441	0.6486	1.4456	1.6665
1471	0	2.5298	1.6665
1501	1.2972	1.4456	1.6665
1531	0.3243	2.1684	1.6665
1561	0.3243	2.1684	1.6665
1591	0	2.1684	1.9998
1621	0.9729	1.4456	1.6665
1651	0	2.5298	1.9998
1681	0.6486	1.4456	1.9998
1711	0	2.1684	2.3331
1741	0.6486	1.4456	2.6664
1771	1.2972	1.0842	2.6664
1801	0	2.5298	2.6664
1831	0	2.5298	2.6664
1861	0.3243	1.4456	2.6664
1891	0.3243	2.5298	2.9997
1921	0.3243	1.4456	2.9997
1951	0.3243	2.5298	3.333
1981	0.3243	1.4456	3.333
2011	0	2.5298	3.6663
2041	0.3243	1.807	3.6663
2071	0.3243	2.5298	3.6663
2101	0.3243	1.807	3.6663
2131	0	2.5298	3.6663
2161	0.3243	1.807	3.6663
2191	0	2.8912	3.6663
2221	0.3243	1.807	3.6663
2251	0	2.5298	3.6663
2281	0.6486	2.1684	3.6663
2311	0	2.8912	3.6663
2341	0.9729	2.1684	3.6663
2371	0	2.8912	3.9996
2401	0.9729	2.1684	3.6663
2431	0.3243	3.2526	3.6663
2461	0.9729	2.5298	3.6663
2491	0.6486	2.8912	3.6663
2521	0.9729	2.5298	3.9996
2551	0.9729	2.8912	3.6663
2581	0.6486	3.2526	3.9996
2611	1.2972	2.5298	3.6663
2641	2.2701	1.807	3.9996
2671	0.9729	3.614	3.9996
2701	1.6215	2.8912	3.9996
2731	2.2701	2.1684	3.6663
2761	1.9458	2.8912	3.6663
2791	2.5944	2.1684	3.9996
2821	1.9458	2.8912	3.6663
2851	1.6215	3.614	3.6663
2881	2.2701	3.2526	3.9996
2911	2.9187	2.1684	3.9996
2941	2.2701	3.614	3.9996
2971	2.2701	3.614	4.3329
3001	2.5944	2.8912	4.3329
3031	1.9458	3.614	4.3329
3061	2.2701	3.2526	4.3329
3091	3.243	2.5298	4.6662
3121	1.9458	3.614	4.6662
3151	2.2701	2.8912	4.6662
3168	1.2972	3.9754	4.9995
