# Supplementary material for: Coupled hydro-mechanical processes in rainfall-triggered mudstone landslides revealed by 3D laser scanning and model testing
Source: PLoS One. 2026 Apr 30;21(4):e0345165. doi: 10.1371/journal.pone.0345165 (PMC13132196; doi:10.1371/journal.pone.0345165)
Supplement: S10 File — Data file containing the displacement change data of each stage of the test landslide, obtained by 3D laser scanning, corresponding to the original file Scanning_data. (XLSX) [file pone.0345165.s010.xlsx]

## Sheet: Sheet1
	x-coordinate	y-coordinate	z-coordinate	fitted radius	MRE(%)	Mean Relative Error (MRE)(%)
0min	0.39719	-2.52777	1.16407	0.073265	1.055	0.9585
Vs	0.097074	-1.71349	0.580115	0.0735443	1.44
60 min	-0.456543	-2.59628	1.16854	0.0719482	0.761
	-0.753269	-1.62231	0.585127	0.0710529	1.996
	0.367196	-1.12337	1.17804	0.0723547	0.2
	0.327387	-0.32862	0.59408	0.0733954	1.235
	-0.401081	-1.10282	1.16958	0.0724008	0.137
	-0.422888	-0.165211	0.585431	0.0731119	0.844
0 min	-0.213584	-1.70453	0.571821	0.0727899	0.4	1.0196
Vs	0.097074	-1.71349	0.580115	0.0735443	1.44
120min	-1.04231	-1.48921	0.577648	0.0728865	0.533
	-0.753269	-1.62231	0.585127	0.0710529	1.996
	0.220568	-0.370138	0.586022	0.0718711	0.867
	0.327387	-0.32862	0.59408	0.0733954	1.235
	-0.494433	-0.0967621	0.578526	0.0731106	0.842
	-0.422888	-0.165211	0.585431	0.0731119	0.844
	0.797447	-2.39333	1.16471	0.0728276	0.452	1.1655
0min	0.097074	-1.71349	0.580115	0.0735443	1.44
Vs	-0.0221109	-2.61511	1.17004	0.0719416	0.77
180 min比较	-0.753269	-1.62231	0.585127	0.0710529	1.996
	0.509788	-1.01509	1.18011	0.0732243	0.999
	0.327387	-0.32862	0.59408	0.0733954	1.235
	-0.246403	-1.1379	1.17104	0.0736512	1.588
	-0.422888	-0.165211	0.585431	0.0731119	0.844
	1.58892	-0.626821	0.568752	0.0732617	1.051
0 min	0.097074	-1.71349	0.580115	0.0735443	1.44
Vs	1.18378	-1.38112	0.574345	0.0723794	0.166
240min	-0.753269	-1.62231	0.585127	0.0710529	1.996
	0.394452	0.10977	0.583764	0.0732934	1.094	1.0196
	0.327387	-0.32862	0.59408	0.0733954	1.235
	-0.0411543	-0.522554	0.575317	0.0739025	1.934
	-0.422888	-0.165211	0.585431	0.0731119	0.844
0min	0.424902	-2.50865	1.16234	0.0734437	1.302	1.7809
Vs	0.097074	-1.71349	0.580115	0.0735443	1.44
300min	-0.429638	-2.58313	1.16613	0.0703735	2.933
	-0.753269	-1.62231	0.585127	0.0710529	1.996
	0.382459	-1.10437	1.17822	0.0746224	2.927
	0.327387	-0.32862	0.59408	0.0733954	1.235
	-0.386103	-1.08944	1.16888	0.0736383	1.57
	-0.422888	-0.165211	0.585431	0.0731119	0.844
0min	0.343121	-1.65781	0.590887	0.0739597	2.013	1.7765
Vs	0.097074	-1.71349	0.580115	0.0735443	1.44
360min	-0.513183	-1.72662	0.595557	0.073921	1.96
	-0.753269	-1.62231	0.585127	0.0710529	1.996
	0.315045	-0.253806	0.604754	0.0733495	1.172
	0.327387	-0.32862	0.59408	0.0733954	1.235
	-0.452948	-0.230749	0.597841	0.0750751	3.552
	-0.422888	-0.165211	0.585431	0.0731119	0.844
0min	0.411525	-2.44772	1.16385	0.0725291	0.04	1.4878
Vs	0.097074	-1.71349	0.580115	0.0735443	1.44
420min	-0.4429	-2.52637	1.16855	0.0729486	0.619
	-0.753269	-1.62231	0.585127	0.0710529	1.996
	0.369802	-1.04468	1.17989	0.0751446	3.648
	0.327387	-0.32862	0.59408	0.0733954	1.235
	-0.399606	-1.03094	1.17121	0.074008	2.08
	-0.422888	-0.165211	0.585431	0.0731119	0.844
	0.409428	-1.66848	0.581669	0.0737159	1.677
	0.097074	-1.71349	0.580115	0.0735443	1.44
	-0.444217	-1.74448	0.585544	0.0728243	0.447
0 min	-0.753269	-1.62231	0.585127	0.0710529	1.996
Vs	0.368422	-0.264384	0.596876	0.0746687	2.991	1.7654
480min	0.327387	-0.32862	0.59408	0.0733954	1.235
	-0.399801	-0.250527	0.588742	0.0750326	3.493
	-0.422888	-0.165211	0.585431	0.0731119	0.844
0 min	0.712759	-2.47052	1.16473	0.0721269	0.515	0.9879
Vs	0.097074	-1.71349	0.580115	0.0735443	1.44
540min	-0.127962	-2.63438	1.16841	0.0728832	0.528
	-0.753269	-1.62231	0.585127	0.0710529	1.996
	0.531266	-1.0794	1.17956	0.0731885	1.996
	0.327387	-0.32862	0.59408	0.0733954	1.235
	-0.232532	-1.14165	1.16989	0.0727867	0.395
	-0.422888	-0.165211	0.585431	0.0731119	0.844
0 min	0.504636	-1.61214	0.578644	0.0736431	1.577	1.208
Vs	0.097074	-1.71349	0.580115	0.0735443	1.44
600min	-0.339247	-1.76929	0.582315	0.0713977	1.52
	-0.753269	-1.62231	0.585127	0.0710529	1.996
	0.328033	-0.218356	0.592922	0.0731636	0.915
	0.327387	-0.32862	0.59408	0.0733954	1.235
	-0.43726	-0.276135	0.58463	0.0725993	0.137
	-0.422888	-0.165211	0.585431	0.0731119	0.844
0 min	0.364792	-2.53493	1.15979	0.0733463	1.167	1.176
Vs	0.097074	-1.71349	0.580115	0.073544	1.44
660min	-0.492172	-2.58431	1.16357	0.073027	0.727
	-0.753269	-1.62231	0.585127	0.0710529	1.996
	0.367088	-1.12978	1.17447	0.0734794	1.351
	0.327387	-0.32862	0.59408	0.0733954	1.235
	-0.39979	-1.09083	1.16596	0.0729699	0.648
	-0.422888	-0.165211	0.585431	0.0731119	0.844
	0.512749	-1.60942	0.580895	0.0737563	1.733
	0.097074	-1.71349	0.580115	0.0735443	1.44
	-0.336866	-1.72892	0.584771	0.0724732	0.037
0 min	-0.753269	-1.62231	0.585127	0.0710529	1.996
Vs	0.402671	-0.209539	0.596068	0.0740435	2.129	1.475
720min	0.327387	-0.32862	0.59408	0.0733954	1.235
	-0.365294	-0.232393	0.588227	0.07423	2.386
	-0.422888	-0.165211	0.585431	0.0731119	0.844
0 min	0.503967	-1.6495	0.568394	0.0731591	0.909	1.4514
Vs	0.097074	-1.71349	0.580115	0.0735443	1.44
780min	-0.344263	-1.76901	0.572716	0.0727768	0.382
	-0.753269	-1.62231	0.585127	0.0710529	1.996
	0.395736	-0.250635	0.58431	0.07507	3.545
	0.327387	-0.32862	0.59408	0.0733954	1.235
	-0.371456	0.271852	0.574378	0.0734133	1.26
	-0.422888	-0.165211	0.585431	0.0731119	0.844
0min	0.552175	-1.61243	0.565134	0.0730923	0.817	1.146
Vs	0.097074	-1.71349	0.580115	0.0735443	1.44
840min	-0.292129	-1.75896	0.570368	0.0722079	0.403
	-0.753269	-1.62231	0.585127	0.0710529	1.996
	0.398665	-0.217337	0.58101	0.0738597	1.875
	0.327387	-0.32862	0.59408	0.0733954	1.235
	-0.367187	-0.264382	0.571161	0.0729049	0.558
	-0.422888	-0.165211	0.585431	0.0731119	0.844
0 min	0.530355	-2.497	1.16048	0.0730825	0.804	1.168
Vs	0.097074	-1.71349	0.580115	0.0735443	1.44
900min	-0.317575	-2.62734	1.16454	0.0725882	0.122
	-0.753269	-1.62231	0.585127	0.0710529	1.996
	0.402991	-1.09845	1.17484	0.0720657	0.599
	0.327387	-0.32862	0.59408	0.0733954	1.235
	-0.363208	-1.13146	1.16767	0.0741706	2.304
	-0.422888	-0.165211	0.585431	0.0731119	0.844
	0.442482	-1.65602	0.580336	0.0715678	1.286
	0.097074	-1.71349	0.580115	0.0735443	1.44
	-0.409259	-1.75803	0.585533	0.0735573	1.458
0min	-0.753269	-1.62231	0.585127	0.0710529	1.996
Vs	0.366614	-0.255675	0.596413	0.0734324	1.286	1.4035
960min	0.327387	-0.32862	0.59408	0.0733954	1.235
	-0.400661	-0.260581	0.588399	0.07372	1.683
	-0.422888	-0.422888	0.585431	0.0731119	0.844
0 min	0.63227	1.1619	-2.4989	0.0724567	0.06	1.2855
Vs	0.097074	-1.71349	0.580115	0.0735443	1.44
1200min	-0.21266	-2.65236	1.16681	0.0734437	1.302
	-0.753269	-1.62231	0.585127	0.0710529	1.996
	0.470208	-1.10404	1.17688	0.0721451	0.49
	0.327387	-0.32862	0.59408	0.0733954	1.235
	-0.297499	-1.15637	1.17089	0.0746144	2.917
	-0.422888	-0.165211	0.585431	0.0731119	0.844
0 min	0.364846	-1.66796	0.582556	0.0729878	0.673	1.1145
Vs	0.097074	-1.71349	0.580115	0.0735443	1.44
1260min	-0.489533	-1.73743	0.58708	0.0725866	0.119
	-0.753269	-1.62231	0.585127	0.0710529	1.996
	0.336416	-0.263326	0.597371	0.0730825	0.803
	0.327387	-0.32862	0.59408	0.0733954	1.235
	-0.431276	-0.241392	0.590035	0.0738097	1.806
	-0.422888	-0.165211	0.585431	0.0731119	0.844
0 min	0.611557	-2.45909	1.16445	0.0727457	0.339	0.945
Vs	0.097074	-1.71349	:0.580115	0.0735443	1.44
1320min	-0.232418	-2.60647	1.16777	0.0728243	0.447
	-0.753269	-1.62231	0.585127	0.0710529	1.996
	0.454886	-1.06285	1.17921	0.0728374	0.465
	0.327387	-0.32862	0.59408	0.0733954	1.235
	-0.310356	-1.11004	1.1704	0.071925	0.793
	-0.422888	-0.165211	0.585431	0.0731119	0.844
	0.407537	-1.68671	0.59156	0.0736981	1.652
	0.097074	-1.71349	0.580115	0.0735443	1.44
	-0.446268	-1.76502	0.595174	0.072026	0.654
0 min	-0.753269	-1.62231	0.585127	0.0710529	1.996
Vs	0.363853	-0.282135	0.605133	0.0722516	0.343	1.1689
1380min	0.327387	-0.32862	0.59408	0.0733954	1.235
	-0.40419	-0.269932	0.598305	0.0736981	1.652
	-0.422888	-0.165211	0.585431	0.0731119	0.844
	0.274343	-2.34569	1.15253	0.073304	1.11	1.4839
	0.097074	-1.71349	0.580115	0.0735443	1.44
0 min	-0.580803	-2.37919	1.15452	0.0712422	1.735
Vs	-0.753269	-1.62231	0.585127	0.0710529	1.996
1440 min	0.303378	-0.940765	1.16792	0.0734502	1.312
	0.327387	-0.32862	0.59408	0.0733954	1.235
	-0.464284	-0.888125	1.1597	0.0745441	2.819
	-0.422888	-0.165211	0.585431	0.0731119	0.844
0 min	0.399099	-1.62775	0.550529	0.0713626	1.569	1.4085
Vs	0.097074	-1.71349	0.580115	0.0735443	1.44
1500 min	-0.451275	-1.73193	0.557125	0.073221	0.995
	-0.753269	-1.62231	0.585127	0.0710529	1.996
	0.315288	-0.228647	0.566202	0.0734058	1.249
	0.0734058	-0.32862	0.59408	0.0733954	1.235
	-0.452154	-0.236634	0.559006	0.0739065	1.941
	-0.422888	-0.165211	0.585431	0.0731119	0.844
0 min	0.664035	-2.313	1.13756	0.0723382	0.223	1.0211
Vs	0.097074	-1.71349	0.580115	0.0735443	1.44
1560 min	-0.175945	-2.48753	1.14233	0.0720145	0.67
	-0.753269	-1.62231	0.585127	0.0710529	1.996
	0.464245	-0.924441	1.15129	0.0729176	0.576
	0.327387	-0.32862	0.59408	0.0733954	1.235
	-0.301025	-0.99493	1.14545	0.0733593	1.185
	-0.422888	-0.165211	0.585431	0.0731119	0.844
	0.52126	-2.10164	1.16223	0.0724666	0.046
	0.097074	-1.71349	0.580115	0.0735443	1.44
	-0.324062	-2.24108	1.16713	0.0735573	1.458
0 min	-0.753269	-1.62231	0.585127	0.0710529	1.996
Vs	0.377583	-0.705062	1.17773	0.0733593	1.185	1.0288
1620 min	0.327387	-0.32862	0.59408	0.0733954	1.235
	-0.387463	-0.745031	1.16935	0.0725192	0.026
	-0.422888	-0.165211	0.585431	0.0731119	0.844
0 min	-2.55746	1.1615	0.392757	0.0752904	3.849	1.7608
Vs	0.097074	-1.71349	0.580115	0.0735443	1.44
1680 min	-0.46119	2.62678	1.16319	0.0734502	1.311
	-0.753269	-1.62231	0.585127	0.0710529	1.996
	0.359986	-1.14978	1.17469	0.0728963	0.547
	0.327387	-0.32862	0.59408	0.0733954	1.235
	-0.407811	-1.1316	1.16698	0.0745761	2.864
	-0.422888	-0.165211	0.585431	0.0731119	0.844
0 min	0.418624	-1.64897	0.576026	0.0737806	1.766	1.341
Vs	0.097074	-1.71349	0.580115	0.0735443	1.44
1740 min	-0.432011	-1.74354	0.579964	0.0728112	0.429
	-0.753269	-1.62231	0.585127	0.0710529	1.996
	0.349918	-0.24559	0.592162	0.0733747	1.207
	0.327387	-0.32862	0.59408	0.0733954	1.235
	-0.416186	-0.246085	0.581772	0.071187	1.811
	-0.422888	-0.165211	0.585431	0.0731119	0.844
0 min	0.507302	-2.51896	1.16164	0.0729159	0.574	1.296
Vs	0.097074	-1.71349	0.580115	0.0735443	1.44
1800min	-0.341596	-2.631	1.16567	0.0710143	2.049
	-0.753269	-1.62231	0.585127	0.0710529	1.996
	0.409136	-1.11923	1.17792	0.0738645	1.882
	0.327387	-0.32862	0.59408	0.0733954	1.235
	-0.359035	-1.13547	1.16837	0.0722475	0.348
	-0.422888	-0.165211	0.585431	0.0731119	0.844
	0.395063	-1.67524	0.57866	0.0721385	0.499
	0.097074	-1.71349	0.580115	0.0735443	1.44
	-0.45813	-1.75327	0.584637	0.0729944	0.682
0 min	-0.753269	-1.62231	0.585127	0.0710529	1.996
Vs	0.357674	-0.27424	0.59724	0.0751719	3.685	1.3604
1860 min	0.327387	-0.32862	0.59408	0.0733954	1.235
	-0.409478	-0.257417	0.586656	0.0728636	0.502
	-0.422888	-0.165211	0.585431	0.0731119	0.844
