# Supplementary material for: Coupled hydro-mechanical processes in rainfall-triggered mudstone landslides revealed by 3D laser scanning and model testing
Source: PLoS One. 2026 Apr 30;21(4):e0345165. doi: 10.1371/journal.pone.0345165 (PMC13132196; doi:10.1371/journal.pone.0345165)
Supplement: S11 File — Data file recording the density and dry density test data of mudstone samples used in the test, corresponding to the original file 密度与干密度. (XLSX) [file pone.0345165.s011.xlsx]

## Sheet: Sheet1
Initial mass (g)	Mass with paraffin (g)	Submerged mass in water (g)	Natural density (g·cm⁻³)	Moisture content (%)	Dry density (g·cm⁻³)
104.3	108.2	51.02	1.97	0.1321	1.74
99.3	103.4	46.4	1.89	0.1386	1.66
101.4	104.83	48.83	1.94	0.1479	1.69
107.1	110.88	53.66	2.02	0.1285	1.79
98.2	102.31	47.22	1.94	0.1411	1.7
