# Supplementary material for: Coupled hydro-mechanical processes in rainfall-triggered mudstone landslides revealed by 3D laser scanning and model testing
Source: PLoS One. 2026 Apr 30;21(4):e0345165. doi: 10.1371/journal.pone.0345165 (PMC13132196; doi:10.1371/journal.pone.0345165)
Supplement: S12 File — Data file containing the direct shear test results of mudstone samples, providing basic mechanical parameters for the hydro-mechanical coupling model, corresponding to the original file the direct shear results of mudstone. (XLSX) [file pone.0345165.s012.xlsx]

## Sheet: Sheet1
Moisture content (%)	Cohesion (kPa)	Angle of internal friction (°)	Friction coefficient
10	32.06	30	0.569
12	26.57	28.07	0.535
14	18.32	27.26	0.515
16	11.33	25.76	0.489
